# Supplementary material for: Continuous evolution of Eurasian avian-like H1N1 swine influenza viruses with pdm/09-derived internal genes enhances pathogenicity in mice
Source: J Virol. 2025 Sep 8;99(10):e00430-25. doi: 10.1128/jvi.00430-25 (PMC12548388; doi:10.1128/jvi.00430-25)
Supplement: Tables S7 and S8 — Accession numbers of sequences generated in this study and the sequences used in time-scaled phylogenetic analyses. [file jvi.00430-25-s0005.xlsx]

## Sheet: Table S7
Table S7. Accession numbers for new sequences generated in this study
Isolate_Name	Subtype	Isolate_ID	PB2	PB1	PA	HA	NP	NA	MP	NS
A/swine/Henan/0315/2019	H1N1	EPI_ISL_20074009	EPI4524241	EPI4524242	EPI4524240	EPI4524244	EPI4524237	EPI4524243	EPI4524239	EPI4524238
A/swine/Henan/0318/2019	H1N1	EPI_ISL_20075061	EPI4527359	EPI4527360	EPI4527358	EPI4527362	EPI4527355	EPI4527361	EPI4527357	EPI4527356
A/swine/Jiangsu/1010/2019	H1N1	EPI_ISL_20075083	EPI4527367	EPI4527368	EPI4527366	EPI4527370	EPI4527363	EPI4527369	EPI4527365	EPI4527364
A/swine/Henan/15/2019	H1N1	EPI_ISL_20075084	EPI4527375	EPI4527376	EPI4527374	EPI4527378	EPI4527371	EPI4527377	EPI4527373	EPI4527372
A/swine/Henan/16/2019	H1N1	EPI_ISL_20075085	EPI4527383	EPI4527384	EPI4527382	EPI4527386	EPI4527379	EPI4527385	EPI4527381	EPI4527380
A/swine/Hebei/1125/2019	H1N1	EPI_ISL_20075094	EPI4527391	EPI4527392	EPI4527390	EPI4527394	EPI4527387	EPI4527393	EPI4527389	EPI4527388
A/swine/Jiangsu/1213/2019	H1N1	EPI_ISL_20075098	EPI4527399	EPI4527400	EPI4527398	EPI4527402	EPI4527395	EPI4527401	EPI4527397	EPI4527396
A/swine/Jiangsu/1215/2019	H1N1	EPI_ISL_20075099	EPI4527407	EPI4527408	EPI4527406	EPI4527410	EPI4527403	EPI4527409	EPI4527405	EPI4527404
A/swine/Hebei/20/2019	H1N1	EPI_ISL_20075101	EPI4527415	EPI4527416	EPI4527414	EPI4527418	EPI4527411	EPI4527417	EPI4527413	EPI4527412
A/swine/Shandong/105/2020	H1N2	EPI_ISL_20075103	EPI4527423	EPI4527424	EPI4527422	EPI4527426	EPI4527419	EPI4527425	EPI4527421	EPI4527420
A/swine/Shandong/1226A/2020	H1N1	EPI_ISL_20075755	EPI4528955	EPI4528956	EPI4528953	EPI4528958	EPI4528947	EPI4528957	EPI4528952	EPI4528950
A/swine/Liaoning/321/2020	H1N2	EPI_ISL_20075883	EPI4528963	EPI4528964	EPI4528962	EPI4528966	EPI4528959	EPI4528965	EPI4528961	EPI4528960
A/swine/Neimenggu/10/2020	H1N1	EPI_ISL_20075884	EPI4528971	EPI4528972	EPI4528970	EPI4528974	EPI4528967	EPI4528973	EPI4528969	EPI4528968
A/swine/Hebei/11/2020	H1N1	EPI_ISL_20075885	EPI4528979	EPI4528980	EPI4528978	EPI4528982	EPI4528975	EPI4528981	EPI4528977	EPI4528976
A/swine/Shandong/12/2020	H1N2	EPI_ISL_20075790	EPI4528987	EPI4528988	EPI4528986	EPI4528990	EPI4528983	EPI4528989	EPI4528985	EPI4528984
A/swine/Shandong/13/2020	H1N1	EPI_ISL_20075886	EPI4528995	EPI4528996	EPI4528994	EPI4528998	EPI4528991	EPI4528997	EPI4528993	EPI4528992
A/swine/Shandong/S21/2020	H3N2	EPI_ISL_20075887	EPI4529003	EPI4529004	EPI4529002	EPI4529006	EPI4528999	EPI4529005	EPI4529001	EPI4529000
A/swine/Shandong/1224C/2020	H3N2	EPI_ISL_20075800	EPI4529011	EPI4529012	EPI4529010	EPI4529014	EPI4529007	EPI4529013	EPI4529009	EPI4529008
A/swine/Shandong/1224D/2020	H3N2	EPI_ISL_20076501	EPI4529737	EPI4529738	EPI4529736	EPI4529740	EPI4529733	EPI4529739	EPI4529735	EPI4529734
A/swine/Hebei/23/2020	H1N1	EPI_ISL_20075803	EPI4529753	EPI4529754	EPI4529752	EPI4529756	EPI4529749	EPI4529755	EPI4529751	EPI4529750
A/swine/Shandong/ZYZ/2021	H3N2	EPI_ISL_20075804	EPI4553680	EPI4553681	EPI4553679	EPI4553683	EPI4553676	EPI4553682	EPI4553678	EPI4553677
A/swine/Hunan/0302/2021	H1N1	EPI_ISL_20075805	EPI4553560	EPI4553561	EPI4553559	EPI4553563	EPI4553556	EPI4553562	EPI4553558	EPI4553557
A/swine/Hebei/Y10/2021	H1N1	EPI_ISL_20075806	EPI4529745	EPI4529746	EPI4529744	EPI4529748	EPI4529741	EPI4529747	EPI4529743	EPI4529742
A/swine/Hebei/1231/2021	H1N1	EPI_ISL_20080935	EPI4553568	EPI4553569	EPI4553567	EPI4553571	EPI4553564	EPI4553570	EPI4553566	EPI4553565
A/swine/Henan/0212/2022	H1N1	EPI_ISL_20075808	EPI4529761	EPI4529762	EPI4529760	EPI4529764	EPI4529757	EPI4529763	EPI4529759	EPI4529758
A/swine/Shandong/0328/2022	H1N1	EPI_ISL_20075809	EPI4529785	EPI4529786	EPI4529784	EPI4529788	EPI4529781	EPI4529787	EPI4529783	EPI4529782
A/swine/Shandong/1018/2022	H1N1	EPI_ISL_20075812	EPI4553576	EPI4553577	EPI4553575	EPI4553579	EPI4553572	EPI4553578	EPI4553574	EPI4553573
A/swine/Jiangsu/5354/2022	H1N1	EPI_ISL_20075821	EPI4529793	EPI4529794	EPI4529792	EPI4529796	EPI4529789	EPI4529795	EPI4529791	EPI4529790
A/swine/Jiangsu/6162/2022	H1N1	EPI_ISL_20075823	EPI4553584	EPI4553585	EPI4553583	EPI4553587	EPI4553580	EPI4553586	EPI4553582	EPI4553581
A/swine/Shandong/3940/2022	H1N1	EPI_ISL_20080926	EPI4553592	EPI4553593	EPI4553591	EPI4553595	EPI4553588	EPI4553594	EPI4553692	EPI4553589
A/swine/Shandong/3738/2022	H1N1	EPI_ISL_20075825	EPI4553600	EPI4553601	EPI4553599	EPI4553603	EPI4553596	EPI4553602	EPI4553598	EPI4553597
A/swine/Shandong/1067/2022	H1N1	EPI_ISL_20075826	EPI4529769	EPI4529770	EPI4529768	EPI4529772	EPI4529765	EPI4529771	EPI4529767	EPI4529766
A/swine/Shandong/1378/2022	H1N1	EPI_ISL_20080927	EPI4553608	EPI4553609	EPI4553607	EPI4553611	EPI4553604	EPI4553610	EPI4553691	EPI4553605
A/swine/Shandong/3536/2022	H1N1	EPI_ISL_20080928	EPI4553616	EPI4553617	EPI4553615	EPI4553619	EPI4553612	EPI4553618	EPI4553690	EPI4553613
A/swine/Shandong/2526/2022	H1N1	EPI_ISL_20081192	EPI4553624	EPI4553625	EPI4553623	EPI4553627	EPI4553620	EPI4553626	EPI4553685	EPI4553621
A/swine/Shandong/9596/2022	H1N1	EPI_ISL_20080930	EPI4553632	EPI4553633	EPI4553631	EPI4553635	EPI4553628	EPI4553634	EPI4553689	EPI4553629
A/swine/Shandong/9192/2022	H1N1	EPI_ISL_20080931	EPI4553640	EPI4553641	EPI4553639	EPI4553643	EPI4553636	EPI4553642	EPI4553688	EPI4553637
A/swine/Jiangsu/1278/2022	H1N1	EPI_ISL_20080932	EPI4553648	EPI4553649	EPI4553647	EPI4553651	EPI4553644	EPI4553650	EPI4553687	EPI4553645
A/swine/Shandong/108/2023	H1N1	EPI_ISL_20080933	EPI4553656	EPI4553657	EPI4553655	EPI4553659	EPI4553652	EPI4553658	EPI4553686	EPI4553653
A/swine/Jiangsu/114/2023	H1N1	EPI_ISL_20080934	EPI4553664	EPI4553665	EPI4553663	EPI4553667	EPI4553660	EPI4553666	EPI4553662	EPI4553661
A/swine/Shandong/115/2023	H1N1	EPI_ISL_20075811	EPI4529777	EPI4529778	EPI4529776	EPI4529780	EPI4529773	EPI4529779	EPI4529775	EPI4529774
A/swine/Neimenggu/0326/2023	H1N1	EPI_ISL_20075810	EPI4553672	EPI4553673	EPI4553671	EPI4553675	EPI4553668	EPI4553674	EPI4553670	EPI4553669

## Sheet: Table S8
Table S8. Accession numbers for the sequences used in time-scaled phylogenetic analyses
Human pdm/09 H1N1 viruses				Swine G4 EA H1N1 virises
Isolate_Name	Isolate_ID			Isolate_Name	Isolate_ID
A/Beijing/7/2009(H1N1)	EPI_ISL_100193			A/swine/Guangdong/306/2013	EPI_ISL_176794
A/Zhejiang/DTID-ZJU01/2009	EPI_ISL_31853			A/swine/Guangxi/15/2013	EPI_ISL_4081616
A/Hong Kong/415742/2009	EPI_ISL_87430			A/swine/Guangxi/11/2013	EPI_ISL_4081615
A/Shandong/1/2009	EPI_ISL_30436			A/swine/Guangxi/6/2013	EPI_ISL_4081612
A/Sichuan/1/2009	EPI_ISL_30132			A/Swine/Guangdong/DL2/2013	EPI_ISL_249793
A/Guangdong/02/2009	EPI_ISL_30631			A/swine/Guangxi/NN1994/2013	EPI_ISL_282077
A/Hubei/SWL1/2009	EPI_ISL_73546			A/swine/Guangxi/B3/2014	EPI_ISL_4081611
A/Fujian/SWL6/2009	EPI_ISL_62199			A/swine/Guangxi/B2/2014	EPI_ISL_4081610
A/Shanghai/71T/2009	EPI_ISL_30884			A/swine/Guangxi/CZ7/2014	EPI_ISL_282078
A/Shanxi/SWL1/2009	EPI_ISL_73550			A/swine/Guangxi/276/2014	EPI_ISL_12941329
A/Guizhou/SWL1/2009	EPI_ISL_73548			A/swine/Guangxi/BS30/2014	EPI_ISL_282079
A/Jiangxi/SWL1/2009	EPI_ISL_73545			A/Swine/Guangdong/CH8/2014	EPI_ISL_249795
A/Liaoning/SWL1/2009	EPI_ISL_73555			A/Swine/Guangdong/BRT15/2015	EPI_ISL_249812
A/Tianjin/SWL4/2009	EPI_ISL_62416			A/swine/Jiangsu/103/2015	EPI_ISL_12958036
A/Yunnan/SWL1/2009	EPI_ISL_73557			A/swine/Guangxi/20/2015	EPI_ISL_12941289
A/Guangxi/SWL1/2009	EPI_ISL_73560			A/Swine/Guangdong/FNPB/2016	EPI_ISL_293276
A/Chongqing/SWL1/2009	EPI_ISL_73559			A/Swine/Guangdong/CRT13/2016	EPI_ISL_293277
A/Nanjing/1/2009	EPI_ISL_61272			A/swine/Shandong/9/2016	EPI_ISL_482282
A/Anhui/SWL1/2009	EPI_ISL_73558			A/swine/Shandong/36/2016	EPI_ISL_482278
A/Hebei/SWL1/2009	EPI_ISL_73563			A/swine/Shandong/16/2016	EPI_ISL_482277
A/Fujian/SWL4/2009	EPI_ISL_62191			A/swine/Guizhou/440/2016	EPI_ISL_12957497
A/Shaanxi/SWL1/2009	EPI_ISL_73565			A/swine/Jilin/29/2016	EPI_ISL_482262
A/Hunan/SWL12/2009	EPI_ISL_73571			A/swine/Jilin/23/2016	EPI_ISL_482261
A/Jilin/SWL2/2009	EPI_ISL_73568			A/swine/Jilin/21/2016	EPI_ISL_482260
A/Hainan/SWL6/2009	EPI_ISL_73572			A/swine/Henan/600/2016	EPI_ISL_12958464
A/Hainan/SWL14/2009	EPI_ISL_73580			A/swine/Henan/599/2016	EPI_ISL_12958463
A/Jiangxi/SWL8/2009	EPI_ISL_73582			A/swine/Henan/483/2016	EPI_ISL_12958462
A/Heilongjiang/SWL1/2009	EPI_ISL_73577			A/swine/Hunan/269/2016	EPI_ISL_12958029
A/Hunan/SWL18/2009	EPI_ISL_73583			A/swine/Guangxi/927/2016	EPI_ISL_12957491
A/Henan/SWL14/2009	EPI_ISL_73581			A/swine/Guangxi/599/2016	EPI_ISL_12957479
A/Henan/18/2009	EPI_ISL_75090			A/swine/Guangxi/575/2016	EPI_ISL_12957477
A/Xizang/SWL2/2009	EPI_ISL_73587			A/swine/Guangxi/1392/2016	EPI_ISL_12941264
A/Xizang/SWL1/2009	EPI_ISL_73586			A/swine/Guangxi/1119/2016	EPI_ISL_12941193
A/Xinjiang/SWL1/2009	EPI_ISL_73589			A/swine/Shandong/1207/2016	EPI_ISL_482276
A/Ningxia/SWL2/2009	EPI_ISL_73588			A/swine/Shandong/1203/2016	EPI_ISL_482275
A/Qingdao/1364/2009	EPI_ISL_77405			A/swine/Heilongjiang/1214/2016	EPI_ISL_482242
A/Shanghai/P1/2009	EPI_ISL_76272			A/swine/Chongqing/426/2016	EPI_ISL_12940992
A/Hubei/75/2009	EPI_ISL_102191			A/swine/Chongqing/244/2016	EPI_ISL_12940985
A/Jiangsu/S62/2009	EPI_ISL_84667			A/swine/Chongqing/184/2016	EPI_ISL_12940961
A/Changchun/01/2009	EPI_ISL_91049			A/swine/Chongqing/104/2016	EPI_ISL_12940946
A/Sichuan-Wuhou/SWL4391/2009	EPI_ISL_74649			A/swine/Guizhou/699/2016	EPI_ISL_12957499
A/Hong Kong/34360/2009	EPI_ISL_70279			A/swine/Guizhou/477/2016	EPI_ISL_12957498
A/Guangdong/SWL36/2009	EPI_ISL_74647			A/swine/Heilongjiang/0110/2017	EPI_ISL_482240
A/Beijing-Xicheng/SWL11649/2009	EPI_ISL_74646			A/swine/Hebei/0116/2017	EPI_ISL_482230
A/Hebei-Yuhua/SWL1441/2009	EPI_ISL_70341			A/swine/Hebei/0113/2017	EPI_ISL_482229
A/Zhoushan/52/2009	EPI_ISL_75318			A/swine/Heilongjiang/0140/2017	EPI_ISL_482241
A/Guangxi/SWL11/2009	EPI_ISL_74673			A/swine/Hebei/0221/2017	EPI_ISL_482231
A/Tianjinjinnan/SWL4141/2009	EPI_ISL_108537			A/swine/Shandong/0337/2017	EPI_ISL_482274
A/Tianjinnankai/SWL49/2010	EPI_ISL_108538			A/Swine/Guangdong/52/2017	EPI_ISL_293280
A/Tianjinnankai/SWL413/2010	EPI_ISL_108539			A/swine/Tai'an/95/2017	EPI_ISL_389786
A/Shaanxi-Beilin/SWL134/2010	EPI_ISL_75086			A/Swine/Guangdong/MS315/2017	EPI_ISL_293282
A/Jilin-Nanguan/SWL181/2010	EPI_ISL_75089			A/Swine/Guangdong/MS493/2017	EPI_ISL_293283
A/Jiangsu-Qinhuai/SWL167/2010	EPI_ISL_75085			A/Swine/Guangdong/SS12/2017	EPI_ISL_293284
A/Hubei-Songzi/SWL161/2010	EPI_ISL_75876			A/swine/Jilin/812/2017	EPI_ISL_12958201
A/Guangdong-Jiangcheng/SWL181/2010	EPI_ISL_75866			A/swine/Jilin/809/2017	EPI_ISL_12958200
A/Fujian-Gulou/SWL1338/2010_E2	EPI_ISL_334470			A/swine/Jilin/639/2017	EPI_ISL_12958197
A/Zhejiang-Haishu/SWL1289/2010	EPI_ISL_75087			A/swine/Jilin/318/2017	EPI_ISL_12958188
A/Fujian-Yanping/SWL1115/2010	EPI_ISL_75084			A/swine/Jilin/217/2017	EPI_ISL_12958185
A/Shanghai-Pudongxin/SWL1335/2010	EPI_ISL_75083			A/swine/Guangxi/749/2017	EPI_ISL_12957485
A/Hubei-Wuchang/SWL174/2010	EPI_ISL_75881			A/swine/Chongqing/88/2017	EPI_ISL_12941061
A/Shanghai-Luwan/SWL1354/2010_C2	EPI_ISL_334475			A/swine/Chongqing/709/2017	EPI_ISL_12941048
A/Nanjing/2/2010	EPI_ISL_77210			A/swine/Chongqing/708/2017	EPI_ISL_12941040
A/Guangzhou/GIRD74/2010	EPI_ISL_135218			A/swine/Chongqing/444/2017	EPI_ISL_12941001
A/Tianjinhedong/SWL44/2011	EPI_ISL_108540			A/swine/Chongqing/241/2017	EPI_ISL_12940969
A/Beijing/HZ01/2011	EPI_ISL_87560			A/swine/Anhui/583/2017	EPI_ISL_12940921
A/Tianjinjinnan/SWL41/2011	EPI_ISL_108541			A/swine/Guangxi/755/2017	EPI_ISL_12958461
A/Sichuan-Chuanshan/SWL118/2011	EPI_ISL_94578			A/swine/Liaoning/53/2017	EPI_ISL_12958219
A/Beijing-Dongcheng/SWL51/2011	EPI_ISL_94552			A/swine/Liaoning/267/2017	EPI_ISL_12958211
A/Jiangxi/SWL throat swab1/2011	EPI_ISL_94568			A/swine/Liaoning/225/2017	EPI_ISL_12958208
A/Fujian-Gulou/SWL1103/2011	EPI_ISL_94586			A/swine/Jiangsu/547/2017	EPI_ISL_12958043
A/Chongqing/SWL throat swab1/2011	EPI_ISL_94566			A/swine/Jiangsu/462/2017	EPI_ISL_12958040
A/Chongqing-Wanzhou/SWL53/2011	EPI_ISL_94563			A/swine/Hunan/756/2017	EPI_ISL_12958035
A/Zhejiang/SWL throat swab4/2011	EPI_ISL_94631			A/swine/Hunan/704/2017	EPI_ISL_12958034
A/Hunan/SWL throat swab9/2011	EPI_ISL_94567			A/swine/Hunan/53/2017	EPI_ISL_12958032
A/Shanghai-Jingan/SWL1230/2011	EPI_ISL_94580			A/swine/Hunan/519/2017	EPI_ISL_12958031
A/Jiangsu-Xinpu/SWL187/2011	EPI_ISL_94577			A/swine/Hunan/319/2017	EPI_ISL_12958030
A/Heilongjiang-Xiangfang/SWL1528/2011	EPI_ISL_94630			A/swine/Jiangxi/186/2017	EPI_ISL_12958465
A/Guangdong-Xinxing/SWL198/2011	EPI_ISL_94583			A/swine/Shandong/209/2017	EPI_ISL_12958242
A/Gansu-Chengguan/SWL579/2011	EPI_ISL_94582			A/swine/Shandong/LY142/2017	EPI_ISL_482284
A/Jilin-Chuanying/SWL1186/2011	EPI_ISL_94581			A/swine/Shandong/JM78/2017	EPI_ISL_482283
A/Shandong-Zhifu/SWL1200/2011	EPI_ISL_94632			A/swine/Henan/SN11/2018	EPI_ISL_482253
A/Fujian-Xinluo/SWL1141/2011	EPI_ISL_94653			A/swine/Anhui/0203/2018	EPI_ISL_482220
A/Hebei-Yuhua/SWL1187/2011	EPI_ISL_94629			A/swine/Anhui/0202/2018	EPI_ISL_482219
A/Heilongjiang-Longsha/SWL1181/2011	EPI_ISL_94652			A/swine/Jiangsu/J006/2018	EPI_ISL_482259
A/Hunan-Jishou/SWL1124/2011	EPI_ISL_94654			A/swine/Jiangsu/J005/2018	EPI_ISL_482258
A/Gansu-Ganzhou/SWL34/2012_E2	EPI_ISL_334474			A/swine/Jiangsu/J004/2018	EPI_ISL_482257
A/Gansu-Ganzhou/SWL34/2012_C1	EPI_ISL_334473			A/swine/Beijing/0301/2018	EPI_ISL_482222
A/Hong Kong/5008/2013	EPI_ISL_150295			A/swine/Henan/NY20/2018	EPI_ISL_503631
A/Shanghai-Changning/SWL1621/2013(H1)_E3+E1	EPI_ISL_334450			A/swine/Henan/05/2018	EPI_ISL_6795382
A/Shanghai-Changning/SWL1621/2013(H1)_C1+C1	EPI_ISL_334449			A/swine/China/Qingdao/2018	EPI_ISL_370660
A/Hubei-Wuchang/SWL1141/2014_E3+E1	EPI_ISL_334442			A/swine/Henan/771/2018	EPI_ISL_12957978
A/Hubei-Wuchang/SWL1141/2014_C1+C1	EPI_ISL_334441			A/swine/Henan/606/2018	EPI_ISL_12957974
A/Guangdong-Dongwanbendi/SWL1188/2014_E2+E1	EPI_ISL_334436			A/swine/Anhui/53/2018	EPI_ISL_12939617
A/Guangdong-Zhongshan/SWL1323/2014_E2+E1	EPI_ISL_334438			A/swine/Anhui/335/2018	EPI_ISL_12939610
A/Hong Kong/7561/2014	EPI_ISL_172654			A/swine/Liaoning/445/2018	EPI_ISL_12958218
A/Hong Kong/7573/2014	EPI_ISL_172653			A/swine/Liaoning/41/2018	EPI_ISL_12958215
A/Hong Kong/12244/2015	EPI_ISL_193302			A/swine/Liaoning/357/2018	EPI_ISL_12958214
A/Hong Kong/15587/2015	EPI_ISL_202570			A/swine/Liaoning/248/2018	EPI_ISL_12958210
A/Shanghai-Putuo/SWL1860/2015_E3	EPI_ISL_334464			A/swine/Liaoning/18/2018	EPI_ISL_12958206
A/Shanghai-Baoshan/SWL1989/2015_C1	EPI_ISL_334447			A/swine/Hebei/60/2018	EPI_ISL_12957768
A/Guangxi-Xixiangtang/SWL11411/2015_E1	EPI_ISL_334440			A/swine/Hebei/53/2018	EPI_ISL_12957536
A/Guangxi-Xixiangtang/SWL11411/2015_C2	EPI_ISL_334439			A/swine/Hebei/292/2018	EPI_ISL_12957532
A/Neimenggu-Huimin/SWL1976/2015_E1	EPI_ISL_334446			A/swine/Tianjin/380/2018	EPI_ISL_12958423
A/Neimenggu-Helingeer/SWL1314/2015_C3	EPI_ISL_334443			A/swine/Guangxi/576/2018	EPI_ISL_12957478
A/Hong Kong/94/2016	EPI_ISL_218178			A/swine/Guangxi/439/2018	EPI_ISL_12957475
A/Shandong/NW12/2016	EPI_ISL_256318			A/swine/Guangxi/276/2018	EPI_ISL_12957206
A/Shandong/NW11/2016	EPI_ISL_256317			A/swine/Guangxi/233/2018	EPI_ISL_12941305
A/Guangdong-Luohu/1294/2016	EPI_ISL_235546			A/swine/Tianjin/784/2018	EPI_ISL_12958444
A/Guangdong-Luohu/1294/2016	EPI_ISL_234633			A/swine/Tianjin/741/2018	EPI_ISL_12958441
A/Hong Kong/2396/2016	EPI_ISL_234638			A/swine/Tianjin/322/2018	EPI_ISL_12958421
A/Yunnan-Simao/1989/2016	EPI_ISL_255317			A/swine/Tianjin/282/2018	EPI_ISL_12958417
A/Shanghai-Huangpu/13439/2016	EPI_ISL_259864			A/swine/Guangxi/264/2019	EPI_ISL_12941321
A/Shanghai-Huangpu/13439/2016	EPI_ISL_257811			A/swine/Shandong/LY059/2019	EPI_ISL_697519
A/Yunnan-Wuhua/SWL1938/2016_E1+E1	EPI_ISL_334468			A/swine/Hubei/618/2019	EPI_ISL_12958028
A/Hong Kong/223/2017	EPI_ISL_248224			A/swine/Hubei/580/2019	EPI_ISL_12958027
A/Ningbo/27/2021	EPI_ISL_1652536			A/swine/Jilin/683/2019	EPI_ISL_12958198
A/Guizhou-Qingzhen/1331/2017	EPI_ISL_277623			A/swine/Jilin/588/2019	EPI_ISL_12958195
A/Luoyang/IME-LY175111/2017	EPI_ISL_18388396			A/swine/Jilin/377/2019	EPI_ISL_12958190
A/Ningbo/14/2021	EPI_ISL_1653923			A/swine/Jilin/289/2019	EPI_ISL_12958187
A/Beijing-Dongcheng/SWL331/2017	EPI_ISL_314046			A/swine/Jilin/164/2019	EPI_ISL_12958184
A/Hong Kong/4988/2017	EPI_ISL_300843			A/swine/Tianjin/787/2019	EPI_ISL_12958446
A/Luoyang/IME-LY175117/2017	EPI_ISL_18388397			A/swine/Tianjin/696/2019	EPI_ISL_12958439
A/Zhejiang-Kecheng/SWL113/2018	EPI_ISL_309772			A/swine/Tianjin/66/2019	EPI_ISL_12958436
A/Zhejiang-XIE/2018	EPI_ISL_309780			A/swine/Tianjin/575/2019	EPI_ISL_12958432
A/Shanghai/18791/2018	EPI_ISL_365624			A/swine/Tianjin/536/2019	EPI_ISL_12958431
A/Shanghai/18951/2018	EPI_ISL_365636			A/swine/Zhejiang/714/2019	EPI_ISL_12958457
A/Xinjiang/IME-180106/2018	EPI_ISL_18388398			A/swine/Zhejiang/379/2019	EPI_ISL_12958455
A/Hunan-Wuling/1468/2018	EPI_ISL_330074			A/swine/Zhejiang/33/2019	EPI_ISL_12958453
A/Hunan-Wuling/1468/2018	EPI_ISL_330045			A/swine/Zhejiang/132/2019	EPI_ISL_12958451
A/Beijing-Xicheng/1633/2018	EPI_ISL_331569			A/swine/Jiangsu/562/2019	EPI_ISL_12958044
A/Beijing-Xicheng/1633/2018	EPI_ISL_330046			A/swine/Jiangsu/537/2019	EPI_ISL_12958042
A/Hong Kong/1127/2018	EPI_ISL_319752			A/swine/Jiangsu/380/2019	EPI_ISL_12958038
A/Fujian-Gulou/1884/2018	EPI_ISL_353415			A/swine/Henan/259/2019	EPI_ISL_12957782
A/Fujian-Gulou/1884/2018	EPI_ISL_342297			A/swine/Henan/207/2019	EPI_ISL_12957778
A/Sichuan-Qingyang/11819/2018	EPI_ISL_362337			A/swine/Henan/189/2019	EPI_ISL_12957775
A/Sichuan-Qingyang/11819/2018	EPI_ISL_342296			A/swine/Guangdong/796/2019	EPI_ISL_12941140
A/Hainan-Xiuying/11613/2018	EPI_ISL_362289			A/swine/Guangdong/759/2019	EPI_ISL_12941133
A/Hainan-Xiuying/11613/2018	EPI_ISL_349807			A/swine/Guangdong/377/2019	EPI_ISL_12941082
A/Xinjiang-Atushi/1631/2018	EPI_ISL_349802			A/swine/Guangdong/132/2019	EPI_ISL_12941074
A/Qinghai-Chengdong/11051/2018	EPI_ISL_390378			A/swine/Liaoning/JZ164/2020	EPI_ISL_14768117
A/Guangdong/GLW/2018	EPI_ISL_335963			A/swine/Liaoning/PJ521/2020	EPI_ISL_14768119
A/Hong Kong/100/2019	EPI_ISL_348040			A/swine/Liaoning/FX1638/2020	EPI_ISL_14768125
A/Shanghai/19103/2019	EPI_ISL_365668			A/swine/Liaoning/HLD1795/2020	EPI_ISL_14768130
A/Hong Kong/CUHK1041/2019	EPI_ISL_18623984			A/swine/Jiangsu/HD11/2020	EPI_ISL_14870988
A/Yunnan-Dali/SWL1611/2019	EPI_ISL_367278			A/swine/Anhui/HD21/2020	EPI_ISL_14870987
A/Jiangsu-Jurong/SWL1482/2019	EPI_ISL_390707			A/swine/Liaoning/DL5436/2020	EPI_ISL_14768137
A/Jiangsu-Hailing/SWL1924/2019	EPI_ISL_377083			A/swine/Henan/0315/2019	EPI_ISL_20074009
A/Hubei-Xiling/SWL1418/2019	EPI_ISL_614337			A/swine/Henan/0318/2019	EPI_ISL_20075061
A/Guangdong-Haizhu/SWL1509/2019	EPI_ISL_614335			A/swine/Jiangsu/1010/2019	EPI_ISL_20075083
A/Guangxi-Xixiangtang/1547/2019	EPI_ISL_377132			A/swine/Henan/15/2019	EPI_ISL_20075084
A/Fujian-Cangshan/SWL1628/2019	EPI_ISL_390685			A/swine/Henan/16/2019	EPI_ISL_20075085
A/Zhejiang-Xiacheng/SWL1586/2019	EPI_ISL_390683			A/swine/Hebei/1125/2019	EPI_ISL_20075094
A/Anhui-Dangtu/SWL11005/2019	EPI_ISL_402335			A/swine/Jiangsu/1213/2019	EPI_ISL_20075098
A/Hainan-Tianya/SWL1729/2019	EPI_ISL_402334			A/swine/Jiangsu/1215/2019	EPI_ISL_20075099
A/Hunan-Heshan/SWL1835/2019	EPI_ISL_402329			A/swine/Hebei/20/2019	EPI_ISL_20075101
A/Beijing-Huairou/SWL11461/2019	EPI_ISL_402269			A/swine/Shandong/1226A/2020	EPI_ISL_20075755
A/Hainan-Wenchang/SWL1852/2019	EPI_ISL_402280			A/swine/Neimenggu/10/2020	EPI_ISL_20075884
A/Tianjin-Nankai/SWL1938/2019	EPI_ISL_410712			A/swine/Hebei/11/2020	EPI_ISL_20075885
A/Shaanxi-Linwei/SWL1523/2019	EPI_ISL_402311			A/swine/Shandong/13/2020	EPI_ISL_20075886
A/Hunan-Heshan/SWL1928/2019	EPI_ISL_402268			A/swine/Hebei/23/2020	EPI_ISL_20075803
A/Liaoning-Xigang/SWL11134/2019	EPI_ISL_410709			A/swine/Hunan/0302/2021	EPI_ISL_20075805
A/Liaoning-Xigang/SWL11134/2019	EPI_ISL_410622			A/swine/Hebei/Y10/2021	EPI_ISL_20075806
A/Neimenggu-Keerqin/SWL11197/2019	EPI_ISL_402180			A/swine/Hebei/1231/2021	EPI_ISL_20080935
A/Shandong-Laicheng/SWL1617/2019	EPI_ISL_402179			A/swine/Henan/0212/2022	EPI_ISL_20075808
A/Qinghai-Geermu/SWL1548/2019	EPI_ISL_410621			A/swine/Shandong/0328/2022	EPI_ISL_20075809
A/Anhui-Huashan/SWL12329/2019	EPI_ISL_410623			A/swine/Shandong/1018/2022	EPI_ISL_20075812
A/Heilongjiang-Nangang/SWL1606/2019	EPI_ISL_402182			A/swine/Jiangsu/5354/2022	EPI_ISL_20075821
A/Henan-Luolong/SWL316/2019	EPI_ISL_402181			A/swine/Jiangsu/6162/2022	EPI_ISL_20075823
A/Xinjiang-Kuerle/SWL1675/2019	EPI_ISL_410624			A/swine/Shandong/3940/2022	EPI_ISL_20080926
A/Guizhou-Honghuagang/SWL11033/2019	EPI_ISL_485485			A/swine/Shandong/1067/2022	EPI_ISL_20075826
A/Jilin-Chuanying/SWL11338/2019	EPI_ISL_410707			A/swine/Shandong/1378/2022	EPI_ISL_20080927
A/Tianjin-Nankai/SWL11218/2019	EPI_ISL_410706			A/swine/Shandong/3536/2022	EPI_ISL_20080928
A/Zhejiang-Shangcheng/SWL11055/2019	EPI_ISL_485479			A/swine/Shandong/9596/2022	EPI_ISL_20080930
A/Guangdong/LCF/2019	EPI_ISL_412027			A/swine/Jiangsu/1278/2022	EPI_ISL_20080932
A/Shanghai-Jingan/SWL12225/2019	EPI_ISL_485450			A/swine/Shandong/108/2023	EPI_ISL_20080933
A/Neimenggu-Xincheng/SWL1614/2019	EPI_ISL_410627			A/swine/Jiangsu/114/2023	EPI_ISL_20080934
A/Heilongjiang-Beilin/SWL1628/2019	EPI_ISL_410619			A/swine/Shandong/115/2023	EPI_ISL_20075811
A/Hong Kong/4698/2019	EPI_ISL_409496			A/swine/Neimenggu/0326/2023	EPI_ISL_20075810
A/Guangxi-Tiandong/SWL541/2019	EPI_ISL_485558
A/Yunnan-Maoshi/SWL1798/2019	EPI_ISL_410629
A/Fujian-Cangshan/SWL11097/2019	EPI_ISL_485480
A/Beijing-Huairou/SWL11896/2019	EPI_ISL_410620
A/Tianjin-Nankai/SWL110/2020	EPI_ISL_485560
A/Beijing-Haidian/SWL16/2020	EPI_ISL_485559
A/Jiangxi-Anyuan/SWL112/2020	EPI_ISL_410638
A/Shaanxi-Hanbin/SWL110/2020	EPI_ISL_485564
A/Fujian-Xiangcheng/SWL23/2020	EPI_ISL_410637
A/Yunnan-Guandu/SWL110/2020	EPI_ISL_485481
A/Shanghai-Jingan/SWL135/2020	EPI_ISL_485565
A/Heilongjiang-Nangang/SWL123/2020	EPI_ISL_485573
A/Beijing-Huairou/SWL123/2020	EPI_ISL_485570
A/Zhejiang-Yongkang/SWL120/2020	EPI_ISL_485562
A/Zhejiang-Xiacheng/SWL114/2020	EPI_ISL_485482
A/Liaoning-Shuncheng/SWL115/2020	EPI_ISL_485445
A/Neimenggu-Linhe/SWL111/2020	EPI_ISL_485568
A/Shanghai-Chongming/SWL134/2020	EPI_ISL_485567
A/Jilin-Chuanying/SWL14/2020	EPI_ISL_485561
A/Qinghai-Gangcha/SWL121/2020	EPI_ISL_410635
A/Guangxi-Qingxiu/SWL139/2020	EPI_ISL_485491
A/Chongqing-Yuzhong/SWL196/2020	EPI_ISL_485495
A/Ningxia-Xixia/SWL137/2020	EPI_ISL_485488
A/Guangxi-Gangbei/SWL150/2020	EPI_ISL_485490
A/Ningxia-Xinqing/SWL1233/2020	EPI_ISL_485449
A/Guangdong-Meijiang/SWL1107/2020	EPI_ISL_485492
A/Jilin-Nanguan/SWL1106/2020	EPI_ISL_485407
A/Jiangsu-Chongchuan/SWL12332/2020	EPI_ISL_485446
A/Gansu-Xifeng/SWL1159/2020	EPI_ISL_485423
A/Guangdong-Zhenjiang/SWL1173/2020	EPI_ISL_485451
A/Gansu-Linxia/SWL1176/2020	EPI_ISL_485409
A/Hong Kong/700/2020	EPI_ISL_959867
A/Heilongjiang-Gongnong/SWL1208/2020	EPI_ISL_522420
A/Hong Kong/704/2020	EPI_ISL_959868
A/Neimenggu-Maozhouli/SWL1120/2020	EPI_ISL_485497
A/Liaoning-Guta/SWL1401/2020	EPI_ISL_522421
A/Hunan-Tianyuan/SWL1239/2020	EPI_ISL_522418
A/Yunnan-Hongta/SWL1618/2020	EPI_ISL_485408
A/Fujian-Fengze/SWL11027/2020	EPI_ISL_979818
A/Hong Kong/29/2022	EPI_ISL_16834482
A/HongKong/36/2022	EPI_ISL_16714063
A/AShanxi-Taiyuan/010/2023	EPI_ISL_19143490
A/Tianjin/SWL01354/2023	EPI_ISL_16902295
A/Sichuan-Qingyang/SWL1148/2023	EPI_ISL_18230547
A/HaidianCDC/12859/2023	EPI_ISL_17239788
A/Shanxi-Taiyuan/046/2023	EPI_ISL_19146587
A/Zhejiang-Kecheng/SWL1219/2023	EPI_ISL_18230487
A/Zhejiang-Kecheng/SWL1219/2023	EPI_ISL_18230486
A/China/HCDC-1184/2023	EPI_ISL_18752270
A/Jilin-Chaoyang/SWL1712/2023	EPI_ISL_18230548
A/Jilin-Chaoyang/SWL1712/2023	EPI_ISL_18230488
A/Beijing/CY00002/2023	EPI_ISL_18056704
A/Guangzhou/4402/2023	EPI_ISL_17657284
A/China/HCDC-1403/2023	EPI_ISL_18752249
A/ChangShou/230099/2023	EPI_ISL_18300254
A/HongKong/1516/2023	EPI_ISL_18271067
A/Hubei-Xiantao/SWL2916/2023	EPI_ISL_18886053
A/WuhanQiaokou/231945/2023	EPI_ISL_18465920
A/HongKong/3034/2023	EPI_ISL_18856809
A/Shanxi-Taiyuan/840/2024	EPI_ISL_19150400
A/Shanxi-Taiyuan/1524/2024	EPI_ISL_19173864
